# Supplementary material for: Analysis of Nutrients and Volatile Compounds in Cherry Tomatoes Stored at Different Temperatures
Source: Foods. 2022 Dec 20;12(1):6. doi: 10.3390/foods12010006 (PMC9818793; doi:10.3390/foods12010006)
Supplement: Supplementary file 1 [file foods-12-00006-s001.zip]

Archive with 1 entries (1 files):
- foods-2062564-supplementary.pdf
